# Supplementary material for: Prediction of MYCN Amplification, 1p and 11q Aberrations in Pediatric Neuroblastoma via Pre-therapy 18F-FDG PET/CT Radiomics
Source: Front Med (Lausanne). 2022 Mar 18;9:840777. doi: 10.3389/fmed.2022.840777 (PMC8971895; doi:10.3389/fmed.2022.840777)
Supplement: Supplementary file 1 [file Table_1.XLSX]

## Sheet: data_merge_all_feature
number	id number	date_of_birth	date_of_onset	date_of_PET	MYCN	1p	11q	gender	NSE	SF	LDH	VMA	HVA	MaximumTumorDiameter_BUltraSonic	MaximumTumorDiameter_CT/MRI	Age
1	2805215	2015-07-02	2018-12-28	2019-01-08	0	0	1	0	1268	559.2	1207	2880.2	771.985	18.6	12.03	3.5
2	2816769	2015-01-25	2018-11-18	2018-12-19	0	1	1	1	974.5	483.1	1369	164.226	195.299	17.1	13.1	3.9
3	3905878	2016-07-21	2018-12-25	2018-12-28	0	0	0	0	23.9	220.063	382	71.068	25.688	5.1	5.2	2.4
4	8270549	2013-10-21	2018-03-23	2018-03-26	0	0	1	1	630	232.4	602	568.105	32.287	8.6	10.2	4.4
5	8392876	2013-08-25	2018-11-02	2018-11-13	0	0	0	0	127.5	32.4	359	655.142	243.694	10.5	12.7	5.2
6	8401277	2014-03-10	2018-11-20	2018-12-03	0	1	1	0	220.2	111.8	479	507.649	122.191	9.09388	5.2	4.7
7	8406362	2013-05-01	2018-11-14	2018-12-11	0	0	1	0	131.4	323.9	359	1282.26	351.967	2.6	2.6	5.6
8	8568453	2017-03-25	2019-05-01	2019-05-06	1	1	0	0	684	110.4	1936	28.85	45.524	11.7	11.5	2.1
9	8652613	2013-07-16	2019-06-27	2019-07-02	0	0	0	0	17.4	27.8	231	13.703	2.068	13.7	11.7	6
10	8679577	2017-08-10	2019-08-13	2019-08-19	1	1	0	1	869	300.9	3012	18.672	60.072	12.6	15.5	2
11	8759041	2018-10-20	2019-10-18	2019-10-31	0	0	0	0	64.1	220.063	296	1289.29	305.513	6.4	5.7	1
12	13309467	2017-10-11	2018-11-26	2018-12-01	0	0	0	1	152.8	220.063	307	507.649	122.191	10.5	10	1.1
13	13311173	2013-11-11	2018-10-26	2018-11-14	0	0	1	0	345.4	342.2	674	1189.86	305.093	13.7	13.5	5
14	13312439	2014-11-07	2018-10-25	2018-11-07	0	0	0	0	17.1	220.063	229	31.058	4.276	7.5	7.3	4
15	13317230	2016-02-25	2018-10-27	2018-11-01	0	0	0	1	659	74.3	1435	41.691	31.566	11.6	11.8	2.7
16	13319456	2014-03-23	2018-11-09	2018-11-16	0	1	0	1	337.9	60.1	1057	41.825	4.009	10.5	10.1	4.7
17	13321924	2014-04-14	2018-12-17	2018-12-19	0	0	1	0	205.97	220.063	491	507.649	122.191	9.4	9.03122	4.7
18	13326971	2012-08-17	2017-11-07	2018-11-21	0	0	1	1	633	270.6	1117	574.108	215.913	18.7	17.4	6.3
19	13332441	2016-03-05	2018-06-14	2018-07-06	1	1	0	0	852	205.9	2349	11.002	20.465	13.2	11.3	2.3
20	13336480	2016-05-08	2018-06-28	2018-07-17	1	1	0	1	820	170.5	2833	209.282	106.601	12.8	14.6	2.2
21	13337881	2013-03-09	2018-11-20	2018-11-28	0	1	1	1	97.6	187.7	250	197.499	35.649	8	7.9	5.7
22	13338368	2011-07-11	2018-06-27	2018-07-02	0	0	1	0	520	220.063	545	620.164	376.423	18	15.8	7
23	13338370	2015-02-03	2018-06-16	2018-07-03	0	0	1	1	633.5	381	859	737.839	36.919	10.8	10.8	3.4
24	13338712	2014-02-20	2018-11-05	2018-12-03	0	0	1	1	837.5	453.7	753	507.649	122.191	9	12.9	4.8
25	13339306	2017-02-15	2018-07-11	2018-07-12	0	0	1	0	237.5	40.2	492	1294.34	117.576	9	9.13	1.4
26	13341641	2016-05-01	2018-07-20	2018-08-01	0	0	0	0	40.3	34.3	272	601.285	73.807	9.2	9.1	2.3
27	13356176	2015-07-05	2018-11-27	2018-12-07	0	0	1	1	227.2	344.3	395	1162.83	428.414	15.4	9.03122	3.4
28	13357041	2015-05-04	2018-07-23	2018-08-03	1	1	1	1	269.2	283.1	1143	393.866	39.466	10	13	3.3
29	13357589	2010-03-07	2018-11-29	2018-12-12	0	1	1	0	615	606.9	659	574.881	107.222	10.6	9.8	8.8
30	13359732	2009-01-31	2018-11-21	2018-11-28	0	1	1	0	763	563.7	1258	270.219	59.173	15.1	15.8	9.8
31	13360979	2011-01-09	2018-12-12	2018-12-20	0	1	1	1	291.3	393.7	567	1115.56	38.039	9.8	15	8
32	13368278	2017-05-26	2019-01-30	2019-02-22	0	0	1	1	496.5	890.5	681	106.841	7.87	2.9	2.6	1.7
33	13374522	2014-05-05	2018-03-24	2018-04-09	0	0	1	0	297.6	240.5	687	242.377	86.183	12.4	10.1	3.9
34	13376832	2012-09-16	2018-04-16	2018-06-26	0	0	1	1	217.9	620.2	340	346.196	13.936	6.1	7.9	5.8
35	13376890	2015-06-11	2018-06-19	2018-06-26	0	0	0	1	430	134.4	1176	606.588	23.662	6.9	6.6	3
36	13384085	2014-04-23	2018-04-13	2018-04-23	0	0	1	1	265.7	98.4	339	507.649	122.191	3.4	13.1	4
37	13384937	2016-11-05	2018-03-27	2018-04-26	0	0	0	0	26.7	25.8	315	52.023	8.385	6.5	6.5	1.5
38	13390940	2017-07-19	2018-07-03	2018-07-18	0	0	0	0	122.7	91.3	492	488.682	35.234	6.5	8	1
39	13396927	2013-07-05	2018-03-23	2018-03-27	0	1	1	1	855	125.7	1128	225.04	48.04	11.6	11.3	4.7
40	13399816	2009-05-12	2018-09-18	2018-09-26	0	0	1	1	175.9	351.5	587	1208.76	199.563	6.2	7.8	9.4
41	13400147	2014-06-18	2018-06-08	2018-07-10	0	0	1	0	43.6	27	264	87.454	23.167	6.5	6.2	4.1
42	13408568	2016-11-01	2018-07-17	2018-08-17	0	0	0	1	128.5	19.6	323	507.649	122.191	10	10.1	1.8
43	13409813	2017-02-19	2018-07-06	2018-07-31	0	1	0	0	65.3	220.063	306	507.649	122.191	10.8	9.4	1.4
44	13410811	2017-01-12	2018-08-13	2018-08-21	0	0	0	1	152.3	77.1	498	537	147.679	11.5	10.9	1.6
45	13418113	2018-04-26	2019-05-25	2019-05-30	0	1	0	1	290.5	123.7	578	507.649	122.191	10.1	8.3	1.1
46	13419773	2014-12-09	2018-07-31	2018-08-02	0	0	1	1	674	1435.3	1116	507.649	122.191	12	12.4	3.6
47	13424339	2014-09-21	2018-04-10	2018-05-12	0	0	0	0	19.3	220.063	251	24.96	6.819	11.1	10	3.6
48	13424676	2018-01-18	2018-06-30	2018-07-11	0	0	0	0	131.5	35.5	339	2186	204	10.8	9.1	0.5
49	13426406	2017-02-26	2018-05-20	2018-05-23	1	1	0	1	875	356.2	4337	241.914	92.825	11	11.1	1.2
50	13430842	2014-07-14	2018-07-24	2018-07-30	0	1	1	1	1255	865.9	1687	207.973	32.888	9.3	11.4	4
51	13435388	2016-12-02	2018-03-17	2018-04-03	0	1	1	1	370	220.063	604.32	507.649	122.191	9.09388	10.1	1.3
52	13440834	2013-09-09	2018-07-25	2018-08-10	0	1	1	1	178.6	255	663	178.649	150.196	14.3	11.9	4.9
53	13448010	2017-03-03	2019-08-27	2019-08-27	0	0	0	0	14.7	220.063	198	28.608	3.449	9.09388	2.5	2.5
54	13448231	2017-09-21	2019-01-24	2019-02-13	0	0	1	0	81.1	41.6	407	59.243	11.019	7.7	10	1.4
55	13460181	2017-05-07	2018-08-02	2018-09-07	0	0	0	0	64.9	16.4	386	1331.69	1048.2	8.2	11.2	1.3
56	13460269	2018-01-18	2018-08-06	2018-09-06	0	0	0	1	30.5	14.6	266	51.063	4.169	5.4	4.9	0.6
57	13460271	2016-03-10	2018-08-31	2018-09-06	1	1	0	1	760	128	4061	67.3	51.141	11.6	13.6	2.5
58	13464922	2011-03-08	2018-04-24	2018-05-02	0	0	1	0	750	795	577	507.649	122.191	7.3	7.3	7.2
59	13470584	2013-11-20	2018-07-17	2018-07-20	1	1	0	0	131.5	227.2	873	78.641	58.189	13.3	16	4.7
60	13476811	2012-12-06	2018-03-06	2018-03-23	0	1	0	0	23.2	37.7	206	507.649	122.191	11.2	11.3	5.3
61	13477486	2016-06-14	2018-05-27	2018-06-02	0	0	1	0	814.5	115.8	1324	353.419	25.004	9.09388	12.6	2
62	13478124	2017-07-20	2018-05-15	2018-05-16	0	0	0	0	129.1	220.063	347	229.993	10.073	9	7.5	0.8
63	13480845	2017-05-31	2018-06-20	2018-07-24	0	0	0	0	48.4	66.9	303	23.056	4.198	5.9	5.4	1.1
64	13486948	2015-02-01	2018-06-07	2018-06-22	0	0	0	0	252.8	251.9	375	647.338	82.177	8.3	9.2	3.4
65	13487291	2008-08-10	2018-04-21	2018-05-15	0	1	0	0	86.2	118.3	219	101.8	12.1	13.8	16	9.8
66	13489792	2017-10-15	2018-08-07	2018-08-02	0	0	0	0	930	110.1	2398	136.266	15.545	7.1	7.8	0.8
67	13490222	2014-05-06	2018-08-23	2018-09-06	0	0	0	0	59.3	14.5	354	36.736	21.361	5.7	8.9	4.3
68	13490822	2017-11-01	2018-07-27	2018-08-16	0	0	0	1	176.7	48.4	424	375.16	81.147	11.3	11.42	0.8
69	13496625	2014-11-10	2018-06-20	2018-07-02	0	0	1	1	345	595	756	5975.03	1532	11	9.8	3.6
70	13496758	2015-09-10	2018-06-06	2018-06-22	0	0	1	1	544.5	214.5	771	1319.13	301.748	12	11	2.8
71	13498100	2017-12-05	2019-04-20	2019-04-20	1	1	0	1	548	104.8	936	27.182	3.831	6.9	8.9	1.4
72	13498367	2015-09-06	2019-01-10	2019-01-18	0	1	1	0	750	144.6	1115	427.073	200.498	14.5	6.49	3.4
73	13499412	2012-06-26	2018-06-05	2018-06-14	0	0	0	1	835	65.4	806	230.461	20.34	15.3	14.5	6
74	13504432	2015-12-25	2018-05-02	2018-05-09	0	0	0	1	18.8	220.063	295	9.065	1.912	2.5	2.6	2.4
75	13504526	2013-08-02	2018-04-27	2018-05-07	1	1	0	0	2226	864.6	4495	15.433	14.172	7.1	6.7	4.8
76	13514311	2015-08-09	2018-04-12	2018-04-23	0	0	1	0	830	129.6	1870	160.701	12.827	14.1	6.4	2.7
77	13516679	2014-11-05	2018-04-03	2018-04-04	1	1	0	0	1350	479.3	3319	97.438	49.236	7	6.7	3.4
78	13517018	2017-06-28	2018-05-21	2018-05-24	0	0	0	0	234.3	58.3	543	396.85	64.819	8.4	9.07	0.9
79	13520155	2016-09-26	2018-05-24	2018-06-06	0	1	0	1	985	162.6	2131	10.926	18.683	10.3	10.5	1.7
80	13528298	2012-08-27	2018-10-31	2019-02-25	0	0	0	0	34.7	220.063	252	507.649	122.191	7.6	8.3	6.5
81	13540911	2017-03-23	2018-08-21	2018-08-22	0	0	0	1	46.5	64.3	431	507.649	122.191	6.1	9.03122	1.4
82	13544374	2013-11-15	2018-04-02	2018-05-02	0	0	1	0	58.5	63.7	284	507.649	122.191	12.1	13.3	4.5
83	13544418	2010-02-17	2018-04-04	2018-05-02	0	0	0	0	149.8	429.9	387	112.7	14.3	11.9	12.6	8.2
84	13548070	2012-06-02	2018-05-10	2018-06-19	0	0	0	1	19.2	83.9	222	35.1	5.6	11.1	11.9	6
85	13574827	2016-10-02	2019-07-09	2019-07-14	1	1	0	1	130.4	117.2	603	21.724	3.482	6.5	4.8	2.8
86	13595862	2013-09-26	2018-12-29	2019-01-15	0	1	0	0	165.9	104.8	587	595.681	300.915	8.5	7.8	5.3
87	13607204	2015-03-10	2019-02-12	2019-02-13	0	0	1	0	293	459.7	562	750.847	109.963	11.6	10	3.9
88	13624382	2016-10-26	2019-04-14	2019-04-19	1	1	1	1	327.4	108.6	1016	255.298	83.124	3	2.9	2.5
89	13627621	2017-11-30	2019-01-02	2019-02-01	0	0	0	0	51.4	45.3	367	99.257	61.798	5.3	6	1.2
90	13627747	2014-10-22	2019-01-08	2019-01-13	0	0	1	0	625	346.8	590	507.649	122.191	13.3	13.1	4.2
91	13628482	2017-02-24	2019-01-23	2019-01-30	1	0	0	1	300	132.7	990	55.467	7.365	20	12.1	1.9
92	13631852	2017-07-07	2018-08-16	2019-03-29	0	1	0	1	27.8	8.2	239	283.571	91.693	6.4	5.5	1.7
93	13632220	2017-12-01	2019-03-12	2019-04-03	0	0	0	0	55.4	17.2	321	507.649	122.191	6.6	5.9	1.3
94	13647171	2016-01-28	2019-04-29	2019-05-08	0	0	0	1	751	102.3	800	349.579	49.403	9.9	9.2	3.3
95	13657638	2019-01-19	2019-03-21	2019-04-16	0	1	0	1	120.2	220.063	596	1316.51	139.218	3.2	2.5	0.2
96	13668650	2017-12-05	2019-02-08	2019-02-13	0	0	0	0	52.3	71.3	1112	354.49	78.353	5	5.6	1.2
97	13670069	2011-12-29	2019-01-29	2019-02-15	0	1	1	0	177.9	140.8	369	124.9	91.05	12.9	11.3	7.1
98	13672005	2016-05-10	2019-02-11	2019-02-21	0	0	1	0	122	189.5	358	2153.1	488.616	3.5	3.6	2.8
99	13679035	2013-01-13	2019-01-08	2019-01-21	0	1	1	0	490.8	377	801	19.99	26.99	8.1	16	6
100	13694035	2015-06-18	2019-07-23	2019-08-06	0	0	1	1	27.5	220.063	231	27.483	2.168	5.1	5.3	4.1
101	13694072	2018-07-27	2019-07-22	2019-07-25	0	1	1	0	22.1	220.063	242	32.543	13.591	5.4	4.14	1
102	13708685	2018-09-24	2019-05-21	2019-06-14	0	0	1	0	70.2	22.8	339	149.472	35.913	5.8	6.4	0.7
103	13708839	2015-09-21	2019-06-04	2019-06-19	0	1	0	0	92.6	30.9	385	921.434	241.435	13.6	12.23	3.7
104	13710071	2012-08-24	2019-06-16	2019-06-20	1	1	0	1	2627.1	1807	6029	176.593	118.3	9.9	8.8	6.8
105	13710877	2015-05-04	2019-06-18	2019-06-24	0	0	0	0	18	220.063	304	26.975	4.713	5.9	6.5	4.1
106	13713700	2017-02-04	2019-07-31	2019-08-04	0	1	1	0	100	146.2	543	47.513	15.34	8.2	8.9	2.5
107	13714418	2017-01-24	2019-08-17	2019-08-29	0	0	0	0	29	220.063	342	507.649	122.191	5	5.37	2.6
108	13714926	2015-03-20	2019-07-24	2019-08-04	1	1	0	0	303.2	68.6	727	11.227	2.592	7.2	10.1	4.4
109	13715493	2013-11-06	2019-08-13	2019-08-22	0	1	1	1	511	310	515	663.932	99.602	12.5	13.1	5.8
110	13715567	2018-11-19	2019-08-20	2019-09-06	0	0	0	0	27.2	14.7	398	44.958	3.091	2.5	2.07	0.8
111	13728583	2017-11-26	2019-09-18	2019-09-23	0	0	0	0	18.8	32.3	604.32	5.236	1.469	2.2	9.03122	1.8
112	13728812	2012-08-30	2019-09-16	2019-09-19	0	1	0	1	694.5	576.1	1019	109.457	23.194	8.5	8	7.1
113	13733045	2017-01-13	2019-05-10	2019-05-27	1	1	0	0	350.9	326.7	2663	21.197	39.056	11.8	11.8	2.4
114	13735292	2016-02-17	2019-08-17	2019-08-21	0	0	0	0	28.5	220.063	227	27.983	3.239	4.6	2.36	3.5
115	13736868	2017-10-26	2019-06-16	2019-06-17	0	0	0	0	20.1	14.2	233	507.649	122.191	3.1	2.8	1.6
116	13737520	2016-08-15	2019-07-03	2019-07-11	1	1	0	1	649	294.6	2173	27.11	158.695	16.4	13.6	2.9
117	13738130	2017-06-15	2019-06-14	2019-06-26	0	1	0	1	1340	223.2	2146	19.204	2.335	12.2	15.4	2
118	13739695	2017-08-21	2019-04-28	2019-05-15	0	0	0	0	46.1	8.1	250	31.684	11.173	8.4	8.7	1.7
119	13742272	2016-09-17	2019-10-17	2019-11-06	1	1	0	0	275	98.6	605	28.283	4.216	8.9	10.2	3.1
120	13743606	2017-06-13	2019-09-18	2019-10-09	1	1	0	0	1312	503.8	3563	24.687	4.266	13.5	14.28	2.3
121	13744656	2013-07-11	2019-10-27	2019-10-31	0	0	0	0	18.8	220.063	177	28.989	2.857	3.2	3.7	6.3
122	13758379	2017-09-05	2019-09-26	2019-10-11	0	0	0	1	20.4	220.063	318	22.943	2.325	4.6	2.65	2.1
